# Supplementary material for: The time to peak blood bicarbonate (HCO3–), pH, and the strong ion difference (SID) following sodium bicarbonate (NaHCO3) ingestion in highly trained adolescent swimmers
Source: PLoS One. 2021 Jul 1;16(7):e0248456. doi: 10.1371/journal.pone.0248456 (PMC8248647; doi:10.1371/journal.pone.0248456)
Supplement: S1 Data — (XLSX) [file pone.0248456.s001.xlsx]

## Sheet: Sheet1
	pH	Cr/BA Ing.	sex	cm	kg	age	0 min	60 min	75 min	90 min	105 min	120 min	135 min	150 min	165 min	180 min
	P1		M	184.2	90.7	18	7.41	7.52	7.53	7.57	7.57	7.55	7.55	7.53	7.56
	P2		M	178.5	69.5	17	7.46	7.51	7.52	7.51	7.49	7.49	7.51	7.48	7.47
	P3		F	164	55.8	17	7.4	7.49	7.5	7.52	7.51	7.51	7.47	7.5	7.48
	P4		F	173.5	62.2	16	7.4	7.47	7.47	7.5	7.49	7.5	7.54	7.5	7.54
	P5	Y	M	179	72.1	16	7.4	7.38	7.39	7.42	7.42	7.42	7.45	7.45	7.47	7.49
	P6		M	178	64.6	16	7.41	7.51	7.46	7.49	7.49	7.52	7.52	7.51	7.53	7.49
	P7		F	171.5	60.6	16	7.39	7.48	7.48	7.54	7.5	7.48	7.46	7.46	7.48
	P8	Y	F	171.4	54.3	15	7.41	7.4	7.43	7.42	7.45	7.41	7.41	7.43	7.44
	P9	Y	F	164.5	57.7	15	7.41	7.48	7.47	7.49	7.46	7.46	7.48	7.5	7.51	7.48
	P10	Y	M	169	65	15	7.4	7.4	7.41	7.45	7.45	7.46	7.47	7.48	7.48
	P11	Y	F	170	67.9	15	7.38	7.43	7.47	7.47	7.48	7.49	7.46	7.47	7.48
	P12		F	173.7	63.7	15	7.43	7.41	7.47	7.43	7.43	7.42	7.42	7.43	7.42	7.45
	HCO3-	Cr/BA Ing.	sex	cm	kg	age	0 min	60 min	75 min	90 min	105 min	120 min	135 min	150 min	165 min	180 min
	P1		M	184.2	90.7	18	26.5	31.7	33.5	34.3	34.2	34.3	34.2	33.8	33.1
	P2		M	178.5	69.5	17	28	34.3	35.3	34.1	33.6	33.4	32.4	31.7	31.2
	P3		F	164	55.8	17	23.3	30.2	31.8	31.9	32.1	32.3	31.4	30.1	30.3
	P4		F	173.5	62.2	16	23.9	28.1	30	30.7	32.1	32.5	33.3	34.5	32.5
	P5	Y	M	179	72.1	16	26	25.1	24.8	25.7	28.2	29.3	31.1	32.8	32.7	32.1
	P6		M	178	64.6	16	25.6	29.2	30.6	31.3	31.7	32.2	32.7	33	33.9	32.3
	P7		F	171.5	60.6	16	24.8	29.5	31.4	30.5	30	30	29.4	29.1	28.4
	P8	Y	F	171.4	54.3	15	25.9	27.1	27.6	28.1	27.7	28.3	27.9	27.2	27.1
	P9	Y	F	164.5	57.7	15	24.7	27.1	28.1	28.2	29.1	29.7	30	30.5	30.5	29.8
	P10	Y	M	169	65	15	26.4	25.3	26.4	28.7	30.2	32.1	32.2	32.7	31.8
	P11	Y	F	170	67.9	15	26.4	30.2	31.6	32.3	33	33.2	34.8	34.7	33.4
	P12		F	173.7	63.7	15	23.6	25.5	25.1	25.1	25.1	24.5	25	25.5	26	26.4
	SID	Cr/BA Ing.	sex	cm	kg	age	0 min	60 min	75 min	90 min	105 min	120 min	135 min	150 min	165 min	180 min
	P1		M	184.2	90.7	18	33	34	35	36	36	35	36	34	34
	P2		M	178.5	69.5	17	37	38	37	38	36	37	36	36	37
	P3		F	164	55.8	17	33	36	37	38	36	32	36	34	36
	P4		F	173.5	62.2	16	32	36	35	36	37	35	38	36	36
	P5	Y	M	179	72.1	16	33	33	34	31	34	37	36	36	36	36
	P6		M	178	64.6	16	35	35	33	32	34	34	35	34	33	34
	P7		F	171.5	60.6	16	33	35	36	34	33	35	33	34	38
	P8	Y	F	171.4	54.3	15	33	34	33	34	32	35	34	32	31
	P9	Y	F	164.5	57.7	15	31	35	33	31	33	33	34	34	34	34
	P10	Y	M	169	65	15	30	34	36	35	35	37	38	36	36
	P11	Y	F	170	67.9	15	34	36	38	37	38	37	37	38	37
	P12		F	173.7	63.7	15	32	34	32	32	33	32	32	33	33	32
	Na+	Cr/BA Ing.	sex	cm	kg	age	0 min	60 min	75 min	90 min	105 min	120 min	135 min	150 min	165 min	180 min
	P1		M	184.2	90.7	18	141	142	142	141	141	140	141	140	141
	P2		M	178.5	69.5	17	141	142	139	141	139	139	141	139	140
	P3		F	164	55.8	17	141	144	143	144	142	142	143	142	144
	P4		F	173.5	62.2	16	140	142	142	142	142	142	143	141	142
	P5	Y	M	179	72.1	16	143	142	144	143	143	142	144	142	143	141
	P6		M	178	64.6	16	139	140	138	138	139	140	141	139	139	140
	P7		F	171.5	60.6	16	143	143	143	142	140	141	139	141	141
	P8	Y	F	171.4	54.3	15	141	142	141	142	142	142	141	139	140
	P9	Y	F	164.5	57.7	15	142	144	142	141	142	142	143	143	144	142
	P10	Y	M	169	65	15	139	141	142	142	142	141	141	141	141
	P11	Y	F	170	67.9	15	140	141	143	143	142	143	142	142	143
	P12		F	173.7	63.7	15	142	141	141	140	139	140	139	139	139	139
	Ca2+	Cr/BA Ing.	sex	cm	kg	age	0 min	60 min	75 min	90 min	105 min	120 min	135 min	150 min	165 min	180 min
	P1		M	184.2	90.7	18	1.28	1.17	1.17	1.11	1.13	1.09	1.16	1.14	1.11
	P2		M	178.5	69.5	17	1.37	1.15	1.14	1.24	1.12	1.12	1.15	1.2	1.15
	P3		F	164	55.8	17	1.27	1.16	1.19	1.21	1.14	1.14	1.22	1.16	1.25
	P4		F	173.5	62.2	16	1.23	1.21	1.21	1.15	1.17	1.15	1.13	1.15	1.09
	P5	Y	M	179	72.1	16	1.35	1.33	1.36	1.32	1.3	1.23	1.27	1.19	1.19	1.18
	P6		M	178	64.6	16	1.24	1.25	1.16	1.12	1.1	1.11	1.12	1.09	1.11	1.13
	P7		F	171.5	60.6	16	1.26	1.19	1.15	1.13	1.15	1.14	1.15	1.15	1.17
	P8	Y	F	171.4	54.3	15	1.21	1.18	1.16	1.16	1.17	1.16	1.16	1.13	1.16
	P9	Y	F	164.5	57.7	15	1.34	1.24	1.18	1.18	1.16	1.17	1.14	1.15	1.18	1.13
	P10	Y	M	169	65	15	1.17	1.21	1.21	1.19	1.19	1.13	1.17	1.18	1.15
	P11	Y	F	170	67.9	15	1.21	1.19	1.16	1.14	1.11	1.14	1.12	1.1	1.1
	P12		F	173.7	63.7	15	1.37	1.29	1.28	1.22	1.18	1.13	1.14	1.11	1.12	1.1
	K+	Cr/BA Ing.	sex	cm	kg	age	0 min	60 min	75 min	90 min	105 min	120 min	135 min	150 min	165 min	180 min
	P1		M	184.2	90.7	18	5.41	4.17	4.74	3.96	4.55	3.45	4.75	3.9	4.06
	P2		M	178.5	69.5	17	6.81	4.51	4.56	5.6	3.91	3.86	4.7	4.11	3.77
	P3		F	164	55.8	17	4.77	4.52	4.63	4.38	4.23	4.88	5.37	4.61	5.7
	P4		F	173.5	62.2	16	4.52	4.23	4.7	4.14	4.26	3.92	4.26	3.98	3.91
	P5	Y	M	179	72.1	16	5.68	6.06	7.17	6.08	6.44	4.39	5.69	3.87	3.96	4.18
	P6		M	178	64.6	16	4.96	5.77	5.31	3.99	3.83	4.18	4.69	3.58	4.1	4.66
	P7		F	171.5	60.6	16	4.07	4.08	3.87	4.1	3.79	3.8	3.42	3.73	7.18
	P8	Y	F	171.4	54.3	15	4.29	4.5	3.9	4	5.14	4.36	4.49	4.14	4.24
	P9	Y	F	164.5	57.7	15	5.23	5.66	4.23	4.74	4.22	4.75	4.33	4.76	5.16	3.67
	P10	Y	M	169	65	15	4.39	4.88	5.07	4.61	4.56	3.84	4.35	4.24	4.68
	P11	Y	F	170	67.9	15	4.18	4.04	4.28	3.94	3.61	4.41	3.63	3.55	3.69
	P12		F	173.7	63.7	15	6.62	6.48	5.86	5	4.84	3.97	4.52	4.08	3.98	4.39
	Cl-	Cr/BA Ing.	sex	cm	kg	age	0 min	60 min	75 min	90 min	105 min	120 min	135 min	150 min	165 min	180 min
	P1		M	184.2	90.7	18	110	108	108	105	106	105	106	106	107
	P2		M	178.5	69.5	17	108	105	103	105	103	102	106	104	103
	P3		F	164	55.8	17	110	109	108	107	107	112	109	109	111
	P4		F	173.5	62.2	16	109	107	108	107	106	107	106	105	106
	P5	Y	M	179	72.1	16	112	111	114	114	112	105	110	106	107	105
	P6		M	178	64.6	16	106	108	107	106	105	107	107	105	106	107
	P7		F	171.5	60.6	16	111	109	108	109	108	107	106	107	107
	P8	Y	F	171.4	54.3	15	109	109	109	109	112	108	108	108	110
	P9	Y	F	164.5	57.7	15	114	112	110	112	110	111	110	111	112	108
	P10	Y	M	169	65	15	110	109	108	108	108	104	104	106	106
	P11	Y	F	170	67.9	15	107	106	106	106	104	107	105	104	106
	P12		F	173.7	63.7	15	114	111	112	110	108	109	108	107	107	108
	La	Cr/BA Ing.	sex	cm	kg	age	0 min	60 min	75 min	90 min	105 min	120 min	135 min	150 min	165 min	180 min
	P1		M	184.2	90.7	18	2.3	1.8	1.7	1.6	1.8	1.6	1.5	1.5	1.6
	P2		M	178.5	69.5	17	1.8	1.7	1.7	1.8	1.7	1.7	1.7	1.7	1.8
	P3		F	164	55.8	17	1.2	1.3	1.3	1.4	1.2	1.3	1.2	1.2	1.2
	P4		F	173.5	62.2	16	1.8	1.8	1.7	1.5	1.7	1.7	1.6	1.7	1.8
	P5	Y	M	179	72.1	16	2.4	2.3	2.3	2.2	2.3	2.1	2.1	2.1	2	2
	P6		M	178	64.6	16	1.5	1.6	1.8	1.7	1.6	1.6	1.8	1.7	1.6	1.6
	P7		F	171.5	60.6	16	1.2	1.3	1.2	1.2	1.2	1.3	1.2	1.3	1.2
	P8	Y	F	171.4	54.3	15	1.4	1.3	1.4	1.4	1.5	1.3	1.5	1.5	1.6
	P9	Y	F	164.5	57.7	15	1.1	1.2	1.2	1.1	1.1	1.1	1.2	1.2	1.2	1.2
	P10	Y	M	169	65	15	2	1.6	1.6	1.5	1.5	1.4	1.4	1.5	1.5
	P11	Y	F	170	67.9	15	1.7	1.6	1.6	1.6	1.6	1.6	1.6	1.6	1.6
	P12		F	173.7	63.7	15	1.8	1.4	1.4	1.3	1.4	1.4	1.3	1.3	1.3	1.3
	Nausea	Cr/BA Ing.	sex	cm	kg	age	0 min	60 min	75 min	90 min	105 min	120 min	135 min	150 min	165 min	180 min
	P1		M	184.2	90.7	18	0	4.5	3.7	0	0	0	0	0	0
	P2		M	178.5	69.5	17	0	0	0	0	0	0	0	0	0
	P3		F	164	55.8	17	0	7.5	8.2	8	1.7	0	0	0	0
	P4		F	173.5	62.2	16	0	0	1.4	1.1	0.7	0	0	0	0
	P5	Y	M	179	72.1	16	0	0	0	0	0	0	0	0	0	2
	P6		M	178	64.6	16	0	0	0	0	0	0	0	0	0	1.6
	P7		F	171.5	60.6	16	0	2.8	0	0	0	0	0	0	0
	P8	Y	F	171.4	54.3	15	0	0	0	0	0	0	0	0	0
	P9	Y	F	164.5	57.7	15	0	5.2	0	0	0	0	0	0	0	1.2
	P10	Y	M	169	65	15	0	0	0	0	0	0	0	0	0
	P11	Y	F	170	67.9	15	0	0	0	0	0	0	0	0	0
	P12		F	173.7	63.7	15	0	0	2.1	8.2	20	0	0	0	0	1.3
	Flatulence	Cr/BA Ing.	sex	cm	kg	age	0 min	60 min	75 min	90 min	105 min	120 min	135 min	150 min	165 min	180 min
	P1		M	184.2	90.7	18	0	0	0	0	0	0	0	0	0
	P2		M	178.5	69.5	17	0	0	0	0	0	0	0	0	0
	P3		F	164	55.8	17	0	0	0	0	0	0	0	0	0
	P4		F	173.5	62.2	16	0	0	0	0	0	0	0	0	0
	P5	Y	M	179	72.1	16	0	0	0	0	0	0	0	0	0	2
	P6		M	178	64.6	16	0	0	0	0	0	0	0	0	0	1.6
	P7		F	171.5	60.6	16	0	0	0	0	0	0	0	0	0
	P8	Y	F	171.4	54.3	15	0	0	0	1.5	0	3.8	6.4	1.7	7.7
	P9	Y	F	164.5	57.7	15	0	0	0	0	0	0	0	0	0	1.2
	P10	Y	M	169	65	15	0	0	0	0	0	0	0	0	0
	P11	Y	F	170	67.9	15	0	2.2	3.4	3.1	3	1.4	3.7	5.2	2.4
	P12		F	173.7	63.7	15	0	0	0	0	0	0	0	0	0	1.3
	St Cramp	Cr/BA Ing.	sex	cm	kg	age	0 min	60 min	75 min	90 min	105 min	120 min	135 min	150 min	165 min	180 min
	P1		M	184.2	90.7	18	0	3.5	3.1	0	0	0	0.6	0	0
	P2		M	178.5	69.5	17	0	0	2.2	2	1.5	1.5	1.7	0	0
	P3		F	164	55.8	17	0	0	0	0	0	0	0	0	0
	P4		F	173.5	62.2	16	0	0	0	0	0	0	0	0	0
	P5	Y	M	179	72.1	16	0	0	0	0	0	0	0	0	0	2
	P6		M	178	64.6	16	0	0	0	0	0	0	0	0	0	1.6
	P7		F	171.5	60.6	16	0	0	0	0	0	0	0	0	0
	P8	Y	F	171.4	54.3	15	0	0	0	0	0	0	0	0	0
	P9	Y	F	164.5	57.7	15	0	0	0	0	0	0	0	0	0	1.2
	P10	Y	M	169	65	15	0	0	0	0	0	0	0	0	0
	P11	Y	F	170	67.9	15	0	0	0	0	0	0	0	0	0
	P12		F	173.7	63.7	15	0	0	0	0	0	0	0	0	0	1.3
	Belching	Cr/BA Ing.	sex	cm	kg	age	0 min	60 min	75 min	90 min	105 min	120 min	135 min	150 min	165 min	180 min
	P1		M	184.2	90.7	18	0	9.7	4.5	8.7	1.4	4.1	4.1	0	0
	P2		M	178.5	69.5	17	0	5.4	1.8	1	0	0	0	0	0
	P3		F	164	55.8	17	0	0	0	0	0	0	0	0	0
	P4		F	173.5	62.2	16	0	7.7	3.3	1	1.3	0	0	0	0
	P5	Y	M	179	72.1	16	0	0	3.4	2	1	0	0	0	0	2
	P6		M	178	64.6	16	0	0	0	0	0	0	0	0	0	1.6
	P7		F	171.5	60.6	16	0	0	0	0	0	0	0	0	0
	P8	Y	F	171.4	54.3	15	0	9.7	4.9	7.5	4.5	3.4	4.6	3.2	1.9
	P9	Y	F	164.5	57.7	15	0	0	0	0	0	0	0	0	0	1.2
	P10	Y	M	169	65	15	0	10	3.2	4.2	2.2	1.1	0	0	0
	P11	Y	F	170	67.9	15	0	0	0	0	0	0	0	0	0
	P12		F	173.7	63.7	15	0	1.6	1.1	0	0	0	0	0	0	1.3
	St Ache	Cr/BA Ing.	sex	cm	kg	age	0 min	60 min	75 min	90 min	105 min	120 min	135 min	150 min	165 min	180 min
	P1		M	184.2	90.7	18	0	7.4	4.8	3.7	0	2.1	2.1	0.7	0
	P2		M	178.5	69.5	17	0	0	2.2	1.5	1.8	1.6	1.4	0	0
	P3		F	164	55.8	17	0	0	0	0	0	0	0	0	0
	P4		F	173.5	62.2	16	0	0	0	0	0	0	0	0	0
	P5	Y	M	179	72.1	16	0	0	0	0	0	0	0	0	0	2
	P6		M	178	64.6	16	0	0	1.4	2.4	2.8	6.2	6.6	7.4	8	1.6
	P7		F	171.5	60.6	16	0	0	0	0	0	0	0	0	0
	P8	Y	F	171.4	54.3	15	0	2.3	1.3	1.5	1.8	1	3	1.4	0.8
	P9	Y	F	164.5	57.7	15	0	0	0	0	0	0	0	0	0	1.2
	P10	Y	M	169	65	15	0	0	0	0	0	0	0	0	0
	P11	Y	F	170	67.9	15	0	0	0	0	0	0	0	0	0
	P12		F	173.7	63.7	15	0	1.7	1.1	2.9	0	0	0	0	0	1.3
	Bowel Urg	Cr/BA Ing.	sex	cm	kg	age	0 min	60 min	75 min	90 min	105 min	120 min	135 min	150 min	165 min	180 min
	P1		M	184.2	90.7	18	0	0	0.6	0	0	0	0	0	0
	P2		M	178.5	69.5	17	0	0	0	0	0	0	0	0	0
	P3		F	164	55.8	17	0	0	0	0	0	0	0	0	0
	P4		F	173.5	62.2	16	0	0	0	0	0	0	0	0	0
	P5	Y	M	179	72.1	16	0	0	0	0	0	0	0	0	0	2
	P6		M	178	64.6	16	0	0	0	0	0	0	0	0	0	1.6
	P7		F	171.5	60.6	16	0	0	0	0	0	0	0	0	0
	P8	Y	F	171.4	54.3	15	0	0	0	0	0	0	0	0	0
	P9	Y	F	164.5	57.7	15	0	0	0	0	0	0	0	0	0	1.2
	P10	Y	M	169	65	15	0	0	0	0	0	0	0	0	0
	P11	Y	F	170	67.9	15	0	0	0	0	0	0	0	0	2.9
	P12		F	173.7	63.7	15	0	0	0	0	0	0	0	0	0	1.3
	Diarrhoea	Cr/BA Ing.	sex	cm	kg	age	0 min	60 min	75 min	90 min	105 min	120 min	135 min	150 min	165 min	180 min
	P1		M	184.2	90.7	18	0	0	0	0	0	0	0	0	0
	P2		M	178.5	69.5	17	0	0	0	0	0	0	0	0	0
	P3		F	164	55.8	17	0	0	0	0	0	0	0	0	0
	P4		F	173.5	62.2	16	0	0	0	0	0	0	0	0	0
	P5	Y	M	179	72.1	16	0	0	0	0	0	0	0	0	0	2
	P6		M	178	64.6	16	0	0	0	0	0	0	0	0	0	1.6
	P7		F	171.5	60.6	16	0	0	0	0	0	0	0	0	0
	P8	Y	F	171.4	54.3	15	0	0	0	0	0	0	0	0	0
	P9	Y	F	164.5	57.7	15	0	0	0	0	0	0	0	0	0	1.2
	P10	Y	M	169	65	15	0	0	0	0	0	0	0	0	0
	P11	Y	F	170	67.9	15	0	0	0	0	0	0	0	0	0
	P12		F	173.7	63.7	15	0	0	0	0	0	0	0	0	0	1.3
	Vomiting	Cr/BA Ing.	sex	cm	kg	age	0 min	60 min	75 min	90 min	105 min	120 min	135 min	150 min	165 min	180 min
	P1		M	184.2	90.7	18	0	0	0	0	0	0	0	0	0
	P2		M	178.5	69.5	17	0	0	0	0	0	0	0	0	0
	P3		F	164	55.8	17	0	0	0	0	0	0	0	0	0
	P4		F	173.5	62.2	16	0	0	0	0	0	0	0	0	0
	P5	Y	M	179	72.1	16	0	0	0	0	0	0	0	0	0	2
	P6		M	178	64.6	16	0	0	0	0	0	0	0	0	0	1.6
	P7		F	171.5	60.6	16	0	0	0	0	0	0	0	0	0
	P8	Y	F	171.4	54.3	15	0	0	0	0	0	0	0	0	0
	P9	Y	F	164.5	57.7	15	0	0	0	0	0	0	0	0	0	1.2
	P10	Y	M	169	65	15	0	0	0	0	0	0	0	0	0
	P11	Y	F	170	67.9	15	0	0	0	0	0	0	0	0	0
	P12		F	173.7	63.7	15	0	0	0	0	20	6.6	0	0	0	1.3
	St Bloating	Cr/BA Ing.	sex	cm	kg	age	0 min	60 min	75 min	90 min	105 min	120 min	135 min	150 min	165 min	180 min
	P1		M	184.2	90.7	18	0	9.7	8.8	4.3	3.2	3.1	3	3.3	0
	P2		M	178.5	69.5	17	0	2.6	2.4	2.5	3.2	3	3.4	3	3
	P3		F	164	55.8	17	0	2.8	1	0.9	0	0	0	0	0
	P4		F	173.5	62.2	16	0	4.7	2.8	1.5	0.7	0.7	0	0	0
	P5	Y	M	179	72.1	16	0	0	0	0	0	0	0	0	0	2
	P6		M	178	64.6	16	0	0	0	0	0	0	0	0	0	1.6
	P7		F	171.5	60.6	16	0	0	0	0	0	0	0	0	0
	P8	Y	F	171.4	54.3	15	0	1.5	0	0	0	0	0	0	0
	P9	Y	F	164.5	57.7	15	0	0	0	0	0	0	0	0	0	1.2
	P10	Y	M	169	65	15	0	0	0	0	0	0	0	0	0
	P11	Y	F	170	67.9	15	3.5	4.1	2.2	2.1	1.9	0	1.7	1.5	0
	P12		F	173.7	63.7	15	0	0	0	0	0	0	0	0	0	1.3
	24hr Food	Cr/BA Ing.	sex	cm	kg	age	EI	kcal/kg	CHO	g/kg	PRO	g/kg	FAT	g/kg	Na (mg)	K (mg)	Ca (mg)	Cl (mg)
	P1		M	184.2	90.7	18	5292	58.3462	724	7.98236	249	2.74531	155	1.70893	5120	3676	1568	6994
	P2		M	178.5	69.5	17	2643	38.0288	328	4.71942	141	2.02878	85	1.22302	4702	2445	1440	6125
	P3		F	164	55.8	17	2536	45.448	260	4.6595	142	2.5448	103	1.84588	1909	3398	1115	3180
	P4		F	173.5	62.2	16	3320	53.3762	447	7.1865	163	2.62058	98	1.57556	2556	3194	1548	4442
	P5	Y	M	179	72.1	16	2670	37.0319	328	4.54924	143	1.98336	87	1.20666	4022	3206	930	3998
	P6		M	178	64.6	16	3181	49.2415	391	6.05263	167	2.58514	106	1.64087	4058	5364	1779	7489
	P7		F	171.5	60.6	16	2928	48.3168	371	6.12211	141	2.32673	98	1.61716	3021	4426	999	4079
	P8	Y	F	171.4	54.3	15	2969	54.6777	377	6.94291	152	2.79926	95	1.74954	3467	5582	2009	4370
	P9	Y	F	164.5	57.7	15	1386	24.0208	193	3.34489	100	1.7331	24.1	0.417678	1800	1482	610	2744
	P10	Y	M	169	65	15	3095	47.6154	382	5.87692	172	2.64615	98	1.50769	3861	3486	2246	6241
	P11	Y	F	170	67.9	15	2638	38.8513	323	4.757	184	2.70987	68	1.00147	2396	3246	1832	4359
	P12		F	173.7	63.7	15	1567	24.5997	216	3.39089	76	1.19309	44	0.690738	1625	3043	1064	3036
	1-3 hr Pre	Cr/BA Ing.	sex	cm	kg	age	EI	kcal/kg	CHO	g/kg	PRO	g/kg	FAT	g/kg	Na (mg)	K (mg)	Ca (mg)	Cl (mg)
	P1		M	184.2	90.7	18	1307	14.4101	166	1.83021	56	0.61742	47	0.518192	1893	121	53	2855
	P2		M	178.5	69.5	17	550	7.91367	44	0.633094	26	0.374101	30	0.431655	720	0	0	1090
	P3		F	164	55.8	17	437	7.83154	47	0.842294	33.8	0.605735	12.9	0.231183	406	955	93	708
	P4		F	173.5	62.2	16	896	14.4051	149	2.3955	30.6	0.491961	19.7	0.31672	639	598	260	1108
	P5	Y	M	179	72.1	16	455	6.31068	27.2	0.377254	32.2	0.446602	24.1	0.334258	893	135	191	1240
	P6		M	178	64.6	16	727	11.2539	91	1.40867	26.9	0.416409	28.5	0.441176	1020	1300	327	1634
	P7		F	171.5	60.6	16	859	14.1749	67	1.10561	34.9	0.575908	50	0.825083	1206	1478	260	1891
	P8	Y	F	171.4	54.3	15	801	14.7514	109	2.00737	31.8	0.585635	26.6	0.489871	1047	1238	655	1344
	P9	Y	F	164.5	57.7	15	266	4.61005	39.1	0.677643	20	0.34662	3.3	0.0571924	490	32.8	21.6	793
	P10	Y	M	169	65	15	619	9.52308	78	1.2	30.8	0.473846	20.3	0.312308	1135	271	433	1796
	P11	Y	F	170	67.9	15	540	7.95287	47	0.692194	30	0.441826	25.8	0.379971	1028	264	627	1465
	P12		F	173.7	63.7	15	407	6.38932	41	0.643642	17.6	0.276295	19.4	0.304553	335	315	387	563
